# Supplementary material for: Procedural characteristics of pulmonary vein isolation with high-power short-duration setting compared to conventional setting
Source: BMC Cardiovasc Disord. 2022 Jan 24;22:14. doi: 10.1186/s12872-022-02459-2 (PMC8785467; doi:10.1186/s12872-022-02459-2)
Supplement: Supplementary file 1 — Additional file 1. The results of patient characteristics, procedural details of ablation and follow-up data after ablation procedures. [file 12872_2022_2459_MOESM1_ESM.xlsx]

## Sheet: dataset
Patient No	M=0,F=1	age	AF,paro=0,per=1	session	Output power (W)	LP-LD =０, HP-SD =１	RF time (sec, RPV)	RF time (min, RPV)	RF timee (sec, LPV)	RF time (min, LPV)	RF time (sec, R+LPVI)	RF time (min, R+LPVI)	RPV gap	RPV gap: superior	RPV gap: carina	RPV gap: inferior	LPV gap	LPV gap: superior	LPV gap: carina	LPV gap: inferior	dormant	dormant0/1	RPV)dormant0/1	LPV)dormant0/1	BMI	BNP	eGFR	LAVI	LAD	EF	procedure time(min)	recurrence 0/1	F/U days
1	0	67	1	1	30	0	765.833	12.7639	563.733	9.39556	1329.57	22.1594	0	0	0	0	0	0	0	0	N	0	0	0	22.9	103.7	50.5		44.3	47.4	218	0	208
2	0	50	1	1	30	0	1075.07	17.9178	1086.3	18.105	2161.37	36.0228	1	1	0	0	1	0	1	0	N	0	0	0	27.1	185.1	66.2	40.6	49.7	33.4	198	0	361
3	0	69	1	1	30	0	1502.33	25.0389	727.867	12.1311	2230.2	37.17	1	0	1	0	0	0	0	0	N	0	0	0	24.5	6	67.1				256	0	730
4	0	53	1	1	35	0	668	11.1333	1024.31	17.0719	1692.31	28.2052	0	0	0	0	0	0	0	0	N	0	0	0	28.3	<5.8	45.2	23.7	44	64	144	0	407
5	0	51	1	1	30	0	906.033	15.1006	2846.93	47.4489	3752.97	62.5494	0	0	0	0	1	0	1	0	N	0	0	0	28.6	21.2	67.7	39.2	46.5	56.7	244	0	730
6	1	68	1	1	30	0	901.667	15.0278	1064.97	17.7494	1966.63	32.7772	1	1	1	0	1	0	1	0	N	0	0	0	18.9	444	39	36.6	47.1	66.4	244	1	400
7	0	53	0	1	30	0	1357.3	22.6217	1017.97	16.9661	2375.27	39.5878	0	0	0	0	0	0	0	0	N	0	0	0	19.5	86.8	67.1	21.1	39.1	57.7	181	0	368
8	0	63	0	1	30	0	1667.73	27.7956	1125.63	18.7606	2793.37	46.5561	1	1	0	0	0	0	0	0	N	0	0	0	20.9	81.1	51.2				189	1	330
9	1	76	0	1	30	0	880.6	14.6767	688.5	11.475	1569.1	26.1517	0	0	0	0	0	0	0	0	N	0	0	0	19.6	182.6	47.5	55.3	37.7	61.4	187
10	0	66	0	1	35	0	801.686	13.3614	869.829	14.4971	1671.51	27.8586	0	0	0	0	0	0	0	0	N	0	0	0	24	31.8	86.5	26.7	41.1	57	190	0	370
11	0	48	1	1	30	0	1365	22.75	804.9	13.415	2169.9	36.165	0	0	0	0	0	0	0	0	N	0	0	0	32.3	29.2	63.5		38.1	52.7	154
12	0	55	0	1	30	0	1231.67	20.5278	1113.27	18.5544	2344.93	39.0822	1	0	0	1	0	0	0	0	N	0	0	0	26.9	<5.8	61.7				181
13	1	65	1	1	30	0	891.3	14.855	975.667	16.2611	1866.97	31.1161	0	0	0	0	0	0	0	0	N	0	0	0	33.6	65.6	56.6		46	62	141	0	372
14	0	58	0	1	30	0	1452.33	24.2056	959.133	15.9856	2411.47	40.1911	0	0	0	0	0	0	0	0	N	0	0	0	23.7	55.8	56.2	30.5	43.9	61.5	142	1	123
15	0	69	1	1	30	0	854.967	14.2494	833.433	13.8906	1688.4	28.14	0	0	0	0	0	0	0	0	N	0	0	0	21.1	662.6	42.4	49.6	45.2	51.7	178	0	361
16	0	42	1	1	30	0	1473.93	24.5656	1586.8	26.4467	3060.73	51.0122	0	0	0	0	1	1	0	0	N	0	0	0	36.9	141.4	55.6	53.3	54.7	45.8	178	1	574
17	1	76	0	1	30	0	2248.37	37.4728	782.333	13.0389	3030.7	50.5117	0	0	0	0	0	0	0	0	R)posterior-superior	1	1	0	25.4	34.2	45.7	40.3	36.3	61.7	199	0	753
18	0	64	0	1	30	0	1147.63	19.1272	1072.67	17.8778	2220.3	37.005	0	0	0	0	1	0	1	1	N	0	0	0	23.9	6.1	52.7				160
19	1	66	0	1	35	0	1038.29	17.3048	926.6	15.4433	1964.89	32.7481	0	0	0	0	0	0	0	0	N	0	0	0	22.7	31.6	67.6	32.2	32.5	64.7	186	0	356
20	0	80	0	1	30	0	745.6	12.4267	1393.73	23.2289	2139.33	35.6556	0	0	0	0	1	1	0	0	N	0	0	0	27.4	59.1	68.9	43.3	40.3	52.8	276	1	162
21	0	64	0	1	30	0	2397.77	39.9628	1144.8	19.08	3542.57	59.0428	1	0	1	1	0	0	0	0	N	0	0	0	31.9	44	58.4				192	0	350
22	0	66	0	1	30	0	1313.6	21.8933	759.533	12.6589	2073.13	34.5522	1	1	0	1	0	0	0	0	N	0	0	0	20.6	10	57.4	29.5	30.2	66	134	1	175
23	0	57	1	1	30	0	1030.13	17.1689	923.833	15.3972	1953.97	32.5661	0	0	0	0	0	0	0	0	N	0	0	0	24.3	152.1	64.4	30.5	42.7	64.8	222	0	363
24	0	51	0	1	30	0	1121.73	18.6956	799.667	13.3278	1921.4	32.0233	0	0	0	0	0	0	0	0	R)posterior-superior	1	1	0	24.8	<5.8	80.1		26.1	71.8	168	0	328
25	0	49	1	1	30	0	2111.97	35.1994	1256.57	20.9428	3368.53	56.1422	1	0	1	0	0	0	0	0	N	0	0	0	26.6	35	77.2		37.7	62.1	262	0	363
26	0	56	0	1	35	0	853	14.2167	1128	18.8	1981	33.0167	1	1	0	0	0	0	0	0	N	0	0	0	22.4	120.2	49.7		35	45.8	210	0	730
27	0	48	0	1	35	0	1039.14	17.319	943.914	15.7319	1983.06	33.051	0	0	0	0	1	0	0	1	N	0	0	0	21.6	13	67.6	26.7	30.1	65.9	120	0	652
28	0	75	1	1	30	0	1123.27	18.7211	973.233	16.2206	2096.5	34.9417	0	0	0	0	0	0	0	0	N	0	0	0	22.8	176.2	53.4	22.2	40.4	59.1	146	0	730
29	0	59	1	1	30	0	1097.67	18.2944	1723.2	28.72	2820.87	47.0144	0	0	0	0	0	0	0	0	N	0	0	0	23.7	432.1	48.7	60.8	48.3	52.5	253	0	730
30	0	79	1	1	30	0	1135.87	18.9311	1219.4	20.3233	2355.27	39.2544	0	0	0	0	0	0	0	0	N	0	0	0	29.9	212.1	40.5	89.5		37.3	253
31	0	57	0	1	30	0	899.5	14.9917	941.933	15.6989	1841.43	30.6906	0	0	0	0	0	0	0	0	N	0	0	0	19.8	16.2	59.8	33.3	33.6	62.9	201	0	355
32	0	78	1	1	30	0	2074.27	34.5711	1003.57	16.7261	3077.83	51.2972	0	0	0	0	0	0	0	0	N	0	0	0	24.7	59.1	70.3	35.8	43.9	55.2	149	0	370
33	1	65	0	1	30	0	968.233	16.1372	1424.97	23.7494	2393.2	39.8867	0	0	0	0	1	0	1	0	N	0	0	0	21.8	137.2	63.3	57.8	42.6	72.3	210	0	692
34	0	77	1	1	35	0	1147	19.1167	1726	28.7667	2873	47.8833	1	1	0	0	0	0	0	0	L)carina	1	0	1	26.6	107	35	66.1	42.7	71.1	188	1	537
35	1	59	1	1	30	0	1401.8	23.3633	1081.77	18.0294	2483.57	41.3928	0	0	0	0	0	0	0	0	N	0	0	0	25.9	73.1	54.4	53.8	41.4	72.2	272	0	342
36	1	69	0	1	30	0	1215.07	20.2511	1057.33	17.6222	2272.4	37.8733	0	0	0	0	1	0	0	1	N	0	0	0	27.6	130.7	64.7	109	51.5	61.4	169
37	0	52	0	1	35	0	970.229	16.1705	1013.51	16.8919	1983.74	33.0624	0	0	0	0	0	0	0	0	L)bottom, carina	1	0	1	24.2	7.8	55.6	38.7	32	64.9	143	0	365
38	0	81	0	1	35	0	2278	37.9667	1366	22.7667	3644	60.7333	1	1	0	0	0	0	0	0	R)posterior-superior	1	1	0	20.5	81.6	66.8	62.7	46.2	72	290	0	186
39	0	54	0	1	30	0	1290.33	21.5056	1362.7	22.7117	2653.03	44.2172	0	0	0	0	0	0	0	0	N	0	0	0	21.7	9.7	50.1	39.4	43.7	69.3	167	1	172
40	0	48	0	1	35	0	896.143	14.9357	965.429	16.0905	1861.57	31.0262	0	0	0	0	0	0	0	0	N	0	0	0	18.7	56.7	55.9	22	25.7	38.9	171	0	730
41	0	53	0	1	30	0	1310.17	21.8361	844.533	14.0756	2154.7	35.9117	1	1	0	0	0	0	0	0	N	0	0	0	30.9	55.1	72.8	66.3	55.8	69.6	178	1	326
42	0	57	0	1	30	0	1215.57	20.2594	2534.17	42.2361	3749.73	62.4956	0	0	0	0	1	0	1	0	N	0	0	0	20.3	89.9	47.1	29.5	36.3	56.6	288	0	214
43	1	73	0	1	35	0	1433.49	23.8914	1681.74	28.029	3115.23	51.9205	1	1	0	0	0	0	0	0	L)carina	1	0	1	23.9	35.9	61.8	62.6	49.6	56.7	182	0	385
44	0	58	1	1	30	0	2178.87	36.3144	1561.73	26.0289	3740.6	62.3433	1	0	1	1	0	0	0	0	N	0	0	0	22.4	68.1	58.2	45.8	40.7	67.6	259	0	375
45	0	76	0	1	35	0	1560	26	4097	68.2833	5657	94.2833	1	1	0	0	0	0	0	0	N	0	0	0	22.7	18.1	55.1	27.1	35.9	56.5	148	0	363
46	0	70	0	1	30	0	1926.7	32.1117	2519.27	41.9878	4445.97	74.0994	0	0	0	0	0	0	0	0	N	0	0	0	22.7	43.3	76.3	35.8	40.6	64.1	150	0	351
47	0	47	0	1	30	0	4753.97	79.2328	2131.13	35.5189	6885.1	114.752	0	0	0	0	0	0	0	0	N	0	0	0	24.8	47.6	79.1	35.2	39.6	69.7	140	0	186
48	0	60	0	1	30	0	3557.97	59.2994	2458.03	40.9672	6016	100.267	1	1	0	0	0	0	0	0	N	0	0	0	21.5	84	59.2	19.8	28	56.2	154	0	525
49	0	60	0	1	30	0	7554.2	125.903	325.733	5.42889	7879.93	131.332	1	1	0	0	0	0	0	0	R)carina	1	1	0	26.2	25.7	69.1	52.8	50.8	74.2	177
50	1	78	0	1	30	0	3874.33	64.5722	1374.17	22.9028	5248.5	87.475	1	0	1	1	0	0	0	0	N	0	0	0	22.9	18.7	38	44.9	42.5	65.4	277
51	0	77	1	1	30	0	7850.1	130.835	2480.27	41.3378	10330.4	172.173	0	0	0	0	0	0	0	0	N	0	0	0	25.1	65.7	41.9	24.9	39.2	60.7	175	1	180
52	0	59	1	1	35	0	887.257	14.7876	2269.23	37.8205	3156.49	52.6081	0	0	0	0	0	0	0	0	L)carina	1	0	1	23.8	103.6	43.4	42	44.6	63	199	0	454
53	0	77	0	1	30	0	10110.1	168.502	2615.2	43.5867	12725.3	212.089	1	1	1	0	0	0	0	0					21.2	26.2	82.4	63	43.2	59.7	258	0	539
54	0	54	1	1	30	0	5917.8	98.63	2289.43	38.1572	8207.23	136.787	1	1	1	0	1	0	0	1	R)anterior superior	1	1	0	23.9	12.6	72.6	36	39	65.3	190	0	181
55	0	77	0	1	30	0	8070.43	134.507	3426.6	57.11	11497	191.617	1	0	1	0	0	0	0	0	N	0	0	0	18.5	150	55.6	64	45.2	63.9	217	0	368
56	1	62	0	1	35	0	4192	69.8667	2502	41.7	6694	111.567	0	0	0	0	1	0	0	1	N	0	0	0	26.7	19.2	78.2	42	43.8	65.1	154	0	344
57	1	55	0	1	30	0	2057.27	34.2878	1737.03	28.9506	3794.3	63.2383	0	0	0	0	0	0	0	0	N	0	0	0	21.2	42.5	58.5	37.8	34.5	70.4	154	0	97
58	0	63	1	1	30	0	2499.27	41.6544	1811.23	30.1872	4310.5	71.8417	0	0	0	0	0	0	0	0	N	0	0	0	21	110.4	55.9	24.5	34.1	57.3	150	0	663
59	0	49	1	1	30	0	2919.2	48.6533	1077.73	17.9622	3996.93	66.6156	0	0	0	0	0	0	0	0	N	0	0	0	27.4	146.3	76.1	60	44	63.4	186	0	361
60	1	68	0	1	35	0	981.571	16.3595	1048.26	17.471	2029.83	33.8305	1	1	0	0	0	0	0	0	N	0	0	0	30.8	62.3	90.9	40.7	43.7	68.5	224
61	0	44	1	1	30	0	1220.4	20.34	1112	18.5333	2332.4	38.8733	0	0	0	0	0	0	0	0	N	0	0	0	23.9	39.6	60.9	29.5	39.3	61.1	186	0	186
62	1	48	0	1	30	0	1556.47	25.9411	11130.8	185.514	12687.3	211.455	0	0	0	0	0	0	0	0	N	0	0	0	27.2	5.8	59.3	30.8	39.2	56.5	166
63	1	66	0	1	30	0	4492.17	74.8694	1991.37	33.1894	6483.53	108.059	1	0	1	0	0	0	0	0	N	0	0	0	24.9	19.3	71.4	60.5	47	58.9	198
64	1	49	0	1	30	0	3445.23	57.4206	1695.2	28.2533	5140.43	85.6739	0	0	0	0	0	0	0	0	N	0	0	0	28.4	8.8	80.9	30.6	36.2	65.7	122	0	358
65	0	31	1	1	30	0	3095	51.5833	1618.6	26.9767	4713.6	78.56	1	1	0	0	0	0	0	0	N	0	0	0	23.5	5.8	84.8	30.2	32.4	63.1	295	0	314
66	0	61	0	1	35	0	4399.63	73.3271	2505.63	41.7605	6905.26	115.088	0	0	0	0	1	0	0	1	N	0	0	0	32.7	119.8	56.3	56.9	43.1	69.9	237	0	365
67	1	63	0	1	50	1	630.88	10.5147	446.3	7.43833	1077.18	17.953	0	0	0	0	1	0	1	0	N	0	0	0	26.9	28.7	48.1	29.6	29.1	64.2	80	0	83
68	0	68	1	1	30	0	1400.53	23.3422	1592.17	26.5361	2992.7	49.8783	0	0	0	0	0	0	0	0	N	0	0	0	24.6	78.4	59	55.7	56	65.2	220	0	368
69	1	69	0	1	30	0	1102.9	18.3817	1323.87	22.0644	2426.77	40.4461	0	0	0	0	0	0	0	0	N	0	0	0	28.5	118.5	70.7	38.9	41.6	56.9	183	0	377
70	0	76	0	1	35	0	751.743	12.529	1370.57	22.8429	2122.31	35.3719	0	0	0	0	1	1	0	0	N	0	0	0	24.8	35.9	59.3	29.4	39.8	67.5	224	0	370
71	0	66	0	1	35	0	712.657	11.8776	832.6	13.8767	1545.26	25.7543	0	0	0	0	0	0	0	0	N	0	0	0	23.4	37.8	78.4	40.1	36.5	71.4	158	0	368
72	1	72	0	1	35	0	890.829	14.8471	771	12.85	1661.83	27.6971	0	0	0	0	0	0	0	0	N	0	0	0	18.9	68.8	61	41	32	72	192	0	366
73	0	40	0	1	35	0	554.886	9.2481	486.086	8.10143	1040.97	17.3495	0	0	0	0	0	0	0	0	N	0	0	0	24.5	<5.8	59.9	23	33	65	85	0	344
74	0	54	0	1	30	0	1523.4	25.39	1143.67	19.0611	2667.07	44.4511	1	0	1	0	0	0	0	0	N	0	0	0	26.1	27.2	65.2	42	43	68	208
75	0	65	0	1	45	1	993.756	16.5626	410.156	6.83593	1403.91	23.3985	0	0	0	0	0	0	0	0	R)posterior-superior	1	1	0	21.4	141.9	37.7	57	46	68	163	0	483
76	0	70	0	1	45	1	752.178	12.5363	689.644	11.4941	1441.82	24.0304	1	1	0	0	0	0	0	0	N	0	0	0	23	20.7	55.4	43	40	70	163	0	364
77	0	67	1	1	45	1	577.978	9.63296	659.844	10.9974	1237.82	20.6304	0	0	0	0	0	0	0	0	N	0	0	0	21.8	36.9	67.5	55	46	70	148	0	349
78	0	72	1	1	50	1	760.84	12.6807	322.44	5.374	1083.28	18.0547	1	1	0	0	0	0	0	0	N	0	0	0	22.5	11.1	79.5	21	37	69	148	0	442
79	0	63	1	1	50	1	670.9	11.1817	843.58	14.0597	1514.48	25.2413	0	0	0	0	0	0	0	0	N	0	0	0	24	193.5	57.2	57	36	69	210
80	0	45	0	1	50	1	645.32	10.7553	506.14	8.43567	1151.46	19.191	0	0	0	0	0	0	0	0	L)posterior-superior/R)bottom	1	0	1	23.4	29.5	76.4	45	35	64	156	0	344
81	0	54	0	1	50	1	133.14	2.219	534.36	8.906	667.5	11.125	0	0	0	0	0	0	0	0	N	0	0	0	26.7	7.5	55.1	41	50	57	158	0	731
82	0	70	1	1	50	1	488.28	8.138	602.26	10.0377	1090.54	18.1757	0	0	0	0	0	0	0	0	N	0	0	0	20	391.7	60.3	87	54	16	250	0	328
83	0	66	1	1	50	1	753.02	12.5503	666.4	11.1067	1419.42	23.657	0	0	0	0	0	0	0	0	N	0	0	0	23.2	71.3	77.2	43	44	61	138	0	351
84	0	65	1	1	45	1	811.333	13.5222	665.622	11.0937	1476.96	24.6159	0	0	0	0	0	0	0	0	N	0	0	0	28.9	368.8	61.2	49	48	42	147	0	363
85	0	58	0	1	50	1	536.4	8.94	410.66	6.84433	947.06	15.7843	0	0	0	0	0	0	0	0	N	0	0	0	27.5	11.5	64.2	43	42	66	137	0	104
86	1	75	0	1	50	1	402.12	6.702	262.2	4.37	664.32	11.072	0	0	0	0	0	0	0	0	N	0	0	0	20.5	134.5	48.3	72	51	63	176
87	0	66	0	1	50	1	1003.44	16.724	772.28	12.8713	1775.72	29.5953	0	0	0	0	1	0	1	0	N	0	0	0	26.024	96.7	60.2	30	36	65	146
88	0	67	0	1	50	1	627	10.45	367.96	6.13267	994.96	16.5827	0	0	0	0	0	0	0	0	N	0	0	0	33.0375	20.2	64.9	52	42	66	180
89	1	79	1	1	50	1	509.96	8.49933	552.08	9.20133	1062.04	17.7007	0	0	0	0	0	0	0	0	N	0	0	0	26.5568	131.6	43	60	42	60	195
90	1	71	0	1	50	1	329.82	5.497	428.2	7.13667	758.02	12.6337	0	0	0	0	0	0	0	0	N	0	0	0	20.945	53.5	70	20	26	68	179	0	363
91	1	71	0	1	45	1	522.956	8.71593	546.222	9.1037	1069.18	17.8196	0	0	0	0	0	0	0	0	N	0	0	0	20.6928	42	52.4	38	35	68	118	0	375
92	0	67	0	1	45	1	439.956	7.33259	686.244	11.4374	1126.2	18.77	0	0	0	0	0	0	0	0	N	0	0	0	27.0306	10.4	68.5	29	37	71	148	0	376
93	0	68	1	1	45	1	802.8	13.38	632.111	10.5352	1434.91	23.9152	0	0	0	0	0	0	0	0	N	0	0	0	29.1697	187.4	66.4	47	51	61	191	0	188
94	0	67	0	1	50	1	605.24	10.0873	681.26	11.3543	1286.5	21.4417	0	0	0	0	0	0	0	0	N	0	0	0	24.5547	24.9	51.1				102
95	0	70	1	1	45	1	1187.09	19.7848	767.022	12.7837	1954.11	32.5685	1	0	1	0	0	0	0	0	N	0	0	0	24.5351	23.4	65.1				214	0	377
96	0	68	0	1	45	1	716.978	11.9496	1103.56	18.3926	1820.53	30.3422	0	0	0	0	1	0	1	0	N	0	0	0	21.8254	344.8	37.3				158	0	389
97	0	70	1	1	50	1	342.04	5.70067	293.44	4.89067	635.48	10.5913	0	0	0	0	0	0	0	0	N	0	0	0	16.9714	210.1	45.2				169	0	358
98	0	52	0	1	50	1	1360.88	22.6813	534.38	8.90633	1895.26	31.5877	1	1	0	0	0	0	0	0	N	0	0	0	22.5194	5.8	70.1	32	31	59	161	0	363
99	1	75	0	1	45	1	576.756	9.61259	614.4	10.24	1191.16	19.8526	0	0	0	0	0	0	0	0	N	0	0	0	25.7646	150.9	68.3	37	46	65	116	0	361
100	0	65	1	1	50	1	687.98	11.4663	513.78	8.563	1201.76	20.0293	0	0	0	0	0	0	0	0	N	0	0	0	24.1049	5.8	66.1	44	33	66	123	0	342
101	0	49	0	1	45	1	611.133	10.1856	710.644	11.8441	1321.78	22.0296	0	0	0	0	0	0	0	0	N	0	0	0	29.3221	5.8	74	59	44	62	145	0	377
102	0	59	1	1	50	1	999.72	16.662	562.62	9.377	1562.34	26.039	1	0	1	0	0	0	0	0	N	0	0	0	27.8361	25.3	49.7				161
103	0	69	0	1	45	1	873.844	14.5641	564.956	9.41593	1438.8	23.98	0	0	0	0	0	0	0	0	N	0	0	0	23.1142	21.4	62				226
104	0	63	1	1	50	1	572.74	9.54567	339.54	5.659	912.28	15.2047	0	0	0	0	0	0	0	0	N	0	0	0	25.6896	57.5	44.5	46	48	34	108
105	0	70	1	1	50	1	634.22	10.5703	487.1	8.11833	1121.32	18.6887	0	0	0	0	0	0	0	0	N	0	0	0	19.9593	57.1	72.9				141	0	386
106	0	60	0	1	50	1	798.44	13.3073	671.4	11.19	1469.84	24.4973	0	0	0	0	0	0	0	0	N	0	0	0	26.5191	15.3	58.5				170	0	369
107	0	63	0	1	50	1	514.08	8.568	611.3	10.1883	1125.38	18.7563	0	0	0	0	0	0	0	0	N	0	0	0	21.6636	8.4	64.8	27	38	65	166	0	337
108	0	65	1	1	50	1	1053.66	17.561	785.08	13.0847	1838.74	30.6457	1	0	0	1	0	0	0	0	N	0	0	0	24.4283	83.8	67				229	0	377
109	0	85	0	1	50	1	365.02	6.08367	417.6	6.96	782.62	13.0437	0	0	0	0	0	0	0	0	N	0	0	0	22.1359	69.1	75.7	56	42	74	198	0	381
110	0	58	1	1	45	1	708.467	11.8078	1004.84	16.7474	1713.31	28.5552	0	0	0	0	1	0	0	1	N	0	0	0	27.1431	50.1	72.5				204	0	368
111	0	68	0	1	50	1	562.9	9.38167	716.76	11.946	1279.66	21.3277	0	0	0	0	0	0	0	0	N	0	0	0	16.1858	86.1	103.2				161	0	344
112	0	65	0	1	45	1	1236.78	20.613	763.089	12.7181	1999.87	33.3311	0	0	0	0	0	0	0	0	N	0	0	0	26.7465	5.8	70.9	36	45	66	169	0	370
113	0	62	0	1	50	1	522.44	8.70733	529.4	8.82333	1051.84	17.5307	1	0	1	0	0	0	0	0	N	0	0	0	24.2765	28.7	52.5	45	40	70	132	0	328
114	0	45	0	1	50	1	1117.26	18.621	645.82	10.7637	1763.08	29.3847	1	0	1	0	0	0	0	0	N	0	0	0	33.5063	86.9	59.9		37	68	180	0	367
115	0	52	0	1	45	1	621.533	10.3589	1433.73	23.8956	2055.27	34.2544	0	0	0	0	1	1	0	0	L)superior	1	0	1	22.7177	14.8	73.1	35	35	66	205	0	172
116	1	59	0	1	45	1	649.133	10.8189	1223.13	20.3856	1872.27	31.2044	0	0	0	0	1	0	1	0	N	0	0	0	31.523	46.7	46.9	29	32	62	208	0	363
117	0	69	1	1	45	1	754.244	12.5707	917.956	15.2993	1672.2	27.87	0	0	0	0	0	0	0	0	N	0	0	0	26.636	191.2	71	49	41	64	189	0	384
118	0	62	0	1	50	1	685.4	11.4233	743.1	12.385	1428.5	23.8083	0	0	0	0	0	0	0	0	N	0	0	0	25.5544	40.1	49.2	48	42	67	134	0	437
119	0	75	1	1	50	1	617.42	10.2903	546.1	9.10167	1163.52	19.392	0	0	0	0	0	0	0	0	N	0	0	0	27.8979	115.7	55.9	38	45	56	193	0	143
120	0	63	0	1	45	1	504.689	8.41148	804.978	13.4163	1309.67	21.8278	0	0	0	0	0	0	0	0	N	0	0	0	20.9653	184.1	72.3	67	44	55	125	0	193
121	0	38	0	1	45	1	477.889	7.96481	466.467	7.77444	944.356	15.7393	0	0	0	0	0	0	0	0	N	0	0	0	29.7858	5.8	69.1	42	42	60	203	0	373
122	1	69	1	1	50	1	1420.22	23.6703	991.46	16.5243	2411.68	40.1947	1	0	1	0	1	1	0	0	N	0	0	0	25.5798	96.1	58.9	45	42	63	122	1	96
123	0	55	0	1	50	1	591.94	9.86567	535.3	8.92167	1127.24	18.7873	0	0	0	0	0	0	0	0	N	0	0	0	23.5261	155.8	44.8	59	41	61	180	0	325
124	0	62	1	1	50	1	531.62	8.86033	779.98	12.9997	1311.6	21.86	1	0	1	0	0	0	0	0	N	0	0	0	25.0872	59.1	56.8	61	52	39	203	0	201
125	0	59	1	1	50	1	505.16	8.41933	623.64	10.394	1128.8	18.8133	0	0	0	0	0	0	0	0	N	0	0	0	23.7865	23.3	71.3	70	43	55	111
126	1	69	0	1	45	1	485.978	8.09963	696.711	11.6119	1182.69	19.7115	0	0	0	0	0	0	0	0	N	0	0	0	18.2446	17.7	62.5	36	43	67	159
127	0	73	0	1	45	1	452.178	7.5363					1	1	0	0	0	0	0	0	N	0	0	0	22.0392	30.2	60.5	30	32	69	142	0	384
128	0	42	0	1	45	1	559.556	9.32593	686.133	11.4356	1245.69	20.7615	0	0	0	0	1	0	1	0	N	0	0	0	23.4766	16.4	61.4	23	37	60	198	0	376
129	0	77	0	1	50	1	491.06	8.18433	551.68	9.19467	1042.74	17.379	0	0	0	0	0	0	0	0	N	0	0	0	30.116	34	40	41	40	73	155	0	272
130	0	75	0	1	50	1	404.6	6.74333	491.54	8.19233	896.14	14.9357	1	0	0	1	0	0	0	0	N	0	0	0	18.7101	37.5	65.1	42	42	61	189	0	279
131	0	69	0	1	50	1	1260.6	21.01	543.74	9.06233	1804.34	30.0723	1	0	0	1	0	0	0	0	N	0	0	0	22.1014	16.5	48.7	35	31	66	197	0	384
132	0	81	0	1	50	1	487.36	8.12267	420.5	7.00833	907.86	15.131	0	0	0	0	0	0	0	0	N	0	0	0	21.271	337.5	53.1	47	39	62	169
133	0	61	1	1	50	1	575.14	9.58567	508.52	8.47533	1083.66	18.061	0	0	0	0	0	0	0	0	N	0	0	0	25.1882	54.8	67	71	40	61	135	0	363
134	1	70	0	1	50	1	772.12	12.8687	477.96	7.966	1250.08	20.8347	0	0	0	0	0	0	0	0	N	0	0	0	24.5815	71.7	30.3	27	35	57	181
135	0	65	1	1	50	1	644.4	10.74	1120.94	18.6823	1765.34	29.4223	0	0	0	0	1	0	1	0	N	0	0	0	21.8182	388.4	62	77	52	43	275	0	374
136	0	56	0	1	50	1	487.52	8.12533	590.08	9.83467	1077.6	17.96	0	0	0	0	0	0	0	0	N	0	0	0	23.2464	11.3	71	66	49	18	120	0	382
137	0	64	0	1	50	1	1008.76	16.8127	716.5	11.9417	1725.26	28.7543	0	0	0	0	0	0	0	0	L)anterior carina	1	0	1	27.2676	119.9	52.1	39	35	63	165	0	253
138	1	46	1	1	50	1	669.6	11.16	882.68	14.7113	1552.28	25.8713	0	0	0	0	1	1	0	0	N	0	0	0	43.7782	62.9	513	75	56	33	209
139	1	67	0	1	50	1	558.78	9.313	573.06	9.551	1131.84	18.864	0	0	0	0	1	0	1	0	N	0	0	0	28.8222	44	55.4	32	46	63	161	0	382
140	1	66	0	1	50	1	521.94	8.699	662.98	11.0497	1184.92	19.7487	1	0	0	1	0	0	0	0	N	0	0	0	21.1705	53.2	65.3	29	35	63	236	1	322
141	1	68	1	1	50	1	1015.34	16.9223	865.76	14.4293	1881.1	31.3517	0	0	0	0	1	1	0	0					22.9398	169.9	70.9	34	33	64	223	0	377
142	1	62	0	1	50	1	5086.62	84.777	405.94	6.76567	5492.56	91.5427	0	0	0	0	0	0	0	0	N	0	0	0	20.4401	31.5	62.8	43	37	64	114	0	237
143	1	51	0	1	50	1	435.28	7.25467	371.22	6.187	806.5	13.4417	0	0	0	0	0	0	0	0	N	0	0	0	17.8171	54.9	108.8	26	38	61	189	0	546
144	0	71	1	1	45	1	619.8	10.33	713.822	11.897	1333.62	22.227	0	0	0	0	0	0	0	0	N	0	0	0	27.6095	84.4	64.1	21	32	63	197	0	583
145	0	46	1	1	50	1	1080.42	18.007	453.32	7.55533	1533.74	25.5623	1	0	0	1	0	0	0	0	N	0	0	0	28.3784	13.8	57	62	49	59	265
146	0	72	0	1	45	1	820.178	13.6696	683.711	11.3952	1503.89	25.0648	0	0	0	0	0	0	0	0	N	0	0	0	26.1695	57.6	49.3	63	46	70	220	0	366
147	0	76	0	1	50	1	400.8	6.68	485.94	8.099	886.74	14.779	0	0	0	0	0	0	0	0	N	0	0	0	21.9569	37.7	58.5	25	32	56	165	0	339
148	0	60	0	1	50	1	488.5	8.14167	509.84	8.49733	998.34	16.639	0	0	0	0	0	0	0	0	N	0	0	0	19.1747	15.1	50.1	30	38	57	120	0	169
149	0	50	0	1	50	1	711.38	11.8563	941.34	15.689	1652.72	27.5453	0	0	0	0	0	0	0	0	N	0	0	0	24.8816	28.7	75.8	41	46	63	258	1	167
150	1	68	0	1	50	1	599.18	9.98633	326.96	5.44933	926.14	15.4357	1	0	1	0	0	0	0	0	N	0	0	0	23.0519	39.9	74.4	42	36	64	152	0	563
151	1	68	0	1	50	1	641.76	10.696	548.82	9.147	1190.58	19.843	0	0	0	0	0	0	0	0	N	0	0	0	24.1617	1027.4	29.9	29	29	69	155	1	88
152	0	73	1	1	50	1	388.48	6.47467	772.7	12.8783	1161.18	19.353	0	0	0	0	1	1	0	0	N	0	0	0	23.0688	24.1	48.1	96	51	63	163	0	376
153	0	64	1	1	50	1	370.06	6.16767	514.74	8.579	884.8	14.7467	0	0	0	0	0	0	0	0	N	0	0	0	21.8529	27.1	61.4	44	42	64	121	0	169
154	1	62	1	1	50	1	601.46	10.0243	499.96	8.33267	1101.42	18.357	0	0	0	0	0	0	0	0	N	0	0	0	26.502	304.8	61.8	47	38	75	180	0	375
155	1	65	1	1	50	1	649.18	10.8197	911.1	15.185	1560.28	26.0047	0	0	0	0	0	0	0	0	N	0	0	0	20.8325	221.1	67.8	43	42	63	209	0	229
156	1	72	1	1	45	1	777.089	12.9515	684.622	11.4104	1461.71	24.3619	0	0	0	0	1	1	0	0	N	0	0	0	34.2498	59.9	65.2	53	52	63	193	1	363
157	0	65	0	1	45	1	612.378	10.2063	916.222	15.2704	1528.6	25.4767	0	0	0	0	0	0	0	0	L)carina	1	0	1	24.2477	26.2	49.8	29	40	60	166	0	361
158	0	42	0	1	45	1	753.289	12.5548	992.978	16.5496	1746.27	29.1044	0	0	0	0	0	0	0	0	N	0	0	0	25.7959	21.2	55	29	44	62	292	0	483
